# Supplementary material for: Different influences of moral violation with and without physical impurity on face processing: An event-related potentials study
Source: PLoS One. 2020 Dec 16;15(12):e0243929. doi: 10.1371/journal.pone.0243929 (PMC7743946; doi:10.1371/journal.pone.0243929)
Supplement: S1 File — (ZIP) [file pone.0243929.s002.zip]

Archive with 41 entries (31 files):
- Supporting Information files/
- Supporting Information files/The values behind the means, standard deviations and other measures reported & The points extracted from images for analysis/
- Supporting Information files/The values behind the means, standard deviations and other measures reported & The points extracted from images for analysis/LPP.sav
- Supporting Information files/The values behind the means, standard deviations and other measures reported & The points extracted from images for analysis/Material score/
- Supporting Information files/The values behind the means, standard deviations and other measures reported & The points extracted from images for analysis/Material score/Disgust score.sav
- Supporting Information files/The values behind the means, standard deviations and other measures reported & The points extracted from images for analysis/Material score/Moral score.sav
- Supporting Information files/The values behind the means, standard deviations and other measures reported & The points extracted from images for analysis/N2pc.sav
- Supporting Information files/The values behind the means, standard deviations and other measures reported & The points extracted from images for analysis/N400.sav
- Supporting Information files/The values behind the means, standard deviations and other measures reported & The points extracted from images for analysis/P2.sav
- Supporting Information files/The values behind the means, standard deviations and other measures reported & The points extracted from images for analysis/RT.sav
- Supporting Information files/The values used to build graphs/
- Supporting Information files/The values used to build graphs/Figure 2/
- Supporting Information files/The values used to build graphs/Figure 2/RT.pzfx
- Supporting Information files/The values used to build graphs/Figure 3/
- Supporting Information files/The values used to build graphs/Figure 3/N2pc.pzfx
- Supporting Information files/The values used to build graphs/Figure 4/
- Supporting Information files/The values used to build graphs/Figure 4/NN-N2pc.pzfx
- Supporting Information files/The values used to build graphs/Figure 4/WD-N2pc.pzfx
- Supporting Information files/The values used to build graphs/Figure 4/WN-N2pc.pzfx
- Supporting Information files/The values used to build graphs/Figure 5/
- Supporting Information files/The values used to build graphs/Figure 5/N400.pzfx
- Supporting Information files/The values used to build graphs/Figure 6/
- Supporting Information files/The values used to build graphs/Figure 6/C1-disgust.pzfx
- Supporting Information files/The values used to build graphs/Figure 6/C1—neutral.pzfx
- Supporting Information files/The values used to build graphs/Figure 6/C2-disgust.pzfx
- Supporting Information files/The values used to build graphs/Figure 6/C2—neutral.pzfx
- Supporting Information files/The values used to build graphs/Figure 6/CP1-disgust.pzfx
- Supporting Information files/The values used to build graphs/Figure 6/CP1—neutral.pzfx
- Supporting Information files/The values used to build graphs/Figure 6/CP2-disgust.pzfx
- Supporting Information files/The values used to build graphs/Figure 6/CP2—neutral.pzfx
- Supporting Information files/The values used to build graphs/Figure 6/CPz-disgust.pzfx
- Supporting Information files/The values used to build graphs/Figure 6/CPz—neutral.pzfx
- Supporting Information files/The values used to build graphs/Figure 6/Cz-disgust.pzfx
- Supporting Information files/The values used to build graphs/Figure 6/Cz—neutral.pzfx
- Supporting Information files/The values used to build graphs/Figure 7/
- Supporting Information files/The values used to build graphs/Figure 7/N400-NN-Disgust.fig
- Supporting Information files/The values used to build graphs/Figure 7/N400-NN-Nuetral.fig
- Supporting Information files/The values used to build graphs/Figure 7/N400-WD-Disgust.fig
- Supporting Information files/The values used to build graphs/Figure 7/N400-WD-Nuetral.fig
- Supporting Information files/The values used to build graphs/Figure 7/N400-WN-Disgust.fig
- Supporting Information files/The values used to build graphs/Figure 7/N400-WN-Nuetral.fig
